# Supplementary material for: Neck Muscle Vibration Alters Cerebellar Processing Associated with Motor Skill Acquisition of a Proprioceptive-Based Task
Source: Brain Sci. 2023 Oct 4;13(10):1412. doi: 10.3390/brainsci13101412 (PMC10605749; doi:10.3390/brainsci13101412)
Supplement: Supplementary file 1 [file brainsci-13-01412-s001.zip]

Archive with 1 entries (1 files):
- brainsci-2554542-supplementary.xlsx
