# Supplementary material for: Neck Muscle Vibration Alters Cerebellar Processing Associated with Motor Skill Acquisition of a Proprioceptive-Based Task
Source: Brain Sci. 2023 Oct 4;13(10):1412. doi: 10.3390/brainsci13101412 (PMC10605749; doi:10.3390/brainsci13101412)
Supplement: Supplementary file 1 [file brainsci-13-01412-s001.zip › brainsci-2554542-supplementary.xlsx]

## Sheet: Single Subject Data_SEPs
Group	Subject Number	N9 Amplitude Baseline	N9 Amplitude Post	N11 Amplitude Baseline	N11 Amplitude Post	N13 Amplitude Baseline	N13 Amplitude Post	N18 Amplitude Baseline	N18 Amplitude Post	N20 Amplitude Baseline	N20 Amplitude Post	N24 Amplitude Baseline	N24 Amplitude Post	P25 Amplitude Baseline	P25 Amplitude Post	N30 Amplitude Baseline	N30 Amplitude Post	N60 Amplitude Baseline	N60 Amplitude Post
Control	1	1	1.01	1	1.21085	1	1.32	1	0.94	1	1.25	1	1	1	1.31	1	1.02	1	0.83
Control	2	1	0.82	1	1.52629	1	1.37	1	1.21	1	0.85	1	1.06	1	1.22	1	0.92	1	0.71
Control	3	1	1.06	1	1.15233	1	1.2	1	4.08	1	0.88	1	1.09	1	0.96	1	1.1	1	1.11
Control	4	1	1.06	1	0.831027	1	1.19	1	1.56	1	1.5	1	0.97	1	1.02	1	1.15	1	0.26
Control	5	1	0.93	1	3.21746	1	0.95	1	0.63	1	1.04	1	1	1	1.16	1	1.16	1	1.26
Control	6	1	0.97	1	0.573363	1	0.8	1	0.6	1	0.97	1	1.23	1	1.02	1	1.09	1	1.22
Control	7	1	1	1	2.0855	1	1.56	1	0.77	1	1.63	1	0.19	1	1.62	1	1.02	1	1.06
Control	8	1	0.88	1	0.843537	1	1.07	1	3.25	1	0.71	1	0.6	1	0.83	1	0.84	1	0.78
Control	9	1	0.83	1	0.891953	1	0.75	1	0.83	1	0.87	1	0.71	1	0.9	1	1.19	1	1.18
Control	10	1	0.85	1	0.454179	1	0.73	1	2	1	0.78	1	0.71	1	0.78	1	1.3	1	1.39
Control	11	1	1.08	1	0.840583	1	0.78	1	0.94	1	1.09	1	0.94	1	0.94	1	0.88	1	0.89
Control	12	1	1.12	1	0.250057	1	0.53	1	2.33	1	0.69	1	0.66	1	1.38	1	1.22	1	0.36
Control	13	1	1.01	1	0.870338	1	0.86	1	1.5	1	0.92	1	1.01	1	1.04	1	1.07	1	0.65
	Group Mean	1	0.970769	1	1.13442	1	1.00846	1	1.58769	1	1.01385	1	0.859231	1	1.09077	1	1.07385	1	0.9
95% CI	Lower Bound	1	0.9095	1	0.66	1	0.83	1	0.94	1	0.84	1	0.69	1	0.95	1	0.99	1	0.69
	Upper Bound	1	1.03	1	1.61	1	1.19	1	2.24	1	1.19	1	1.03	1	1.23	1	1.16	1	1.11
Vibration	1	1	1.03	1	1.02733	1	1.02	1	0.55	1	0.97	1	1.15	1	1.01	1	0.95	1	1.09
Vibration	2	1	1.02	1	0.422994	1	1.17	1	0.82	1	2.4	1	2.15	1	2.39	1	1.42	1	0.95
Vibration	3	1	1.08	1	0.372865	1	0.65	1	0.85	1	1.05	1	1.03	1	1.17	1	0.94	1	0.93
Vibration	4	1	1.18	1	1.17423	1	2.01	1	0.82	1	1.15	1	1.12	1	1.13	1	1.09	1	0.98
Vibration	5	1	1.05	1	1.10578	1	1.39	1	0.62	1	0.94	1	0.94	1	0.86	1	1.03	1	0.86
Vibration	6	1	1.06	1	1.17214	1	0.58	1	1	1	1.15	1	1.01	1	1.05	1	0.83	1	1.02
Vibration	7	1	1.11	1	1.09483	1	1	1	0.81	1	1.49	1	0.92	1	1.12	1	0.89	1	1.59
Vibration	8	1	0.82	1	0.619887	1	0.53	1	0.74	1	0.92	1	0.99	1	1.01	1	1.07	1	1.04
Vibration	9	1	1.17	1	1.19567	1	1.03	1	0.43	1	1	1	0.95	1	1.18	1	1.11	1	0.67
Vibration	10	1	0.93	1	0.970014	1	0.8	1	0.67	1	1.24	1	1.51	1	1.21	1	1.87	1	1.06
Vibration	11	1	0.99	1	0.899458	1	0.89	1	1.3	1	1.3	1	0.93	1	1.12	1	1.08	1	0.72
Vibration	12	1	0.98	1	1.49392	1	1.68	1	0.78	1	0.9	1	1.24	1	0.98	1	1.04	1	1.11
	Group Mean	1	1.035	1	0.962427	1	1.0625	1	0.7825	1	1.20917	1	1.16167	1	1.18583	1	1.11	1	1.00167
95% CI	Lower Bound	1	0.971	1	0.71	1	0.72	1	0.63	1	0.95	1	0.91	1	0.93	1	0.92	1	0.83
	Upper Bound	1	1.097	1	1.12	1	1.29	1	0.94	1	1.52	1	1.4	1	1.48	1	1.31	1	1.15

## Sheet: Single Subject Data_FMTT
Group	Subject Number	Absolute Error Pre	Absolute Error Post	Absolute Error Retention
Control	1	1	0.89	0.9
Control	2	1	0.86	0.87
Control	3	1	0.94	0.91
Control	4	1	0.92	0.89
Control	5	1	0.78	0.82
Control	6	1	0.85	0.84
Control	7	1	0.83	0.76
Control	8	1	0.94	0.94
Control	9	1	0.94	0.88
Control	10	1	0.88	0.92
Control	11	1	1.01	1.08
Control	12	1	0.81	0.75
Control	13	1	0.8	0.87
	Group Mean	1	0.88	0.88
95% CI	Lower Bound	1	0.84	0.83
	Upper Bound	1	0.92	0.93
Vibration	1	1	0.83	0.78
Vibration	2	1	0.76	0.76
Vibration	3	1	0.79	0.78
Vibration	4	1	0.76	0.76
Vibration	5	1	0.95	0.97
Vibration	6	1	0.94	1
Vibration	7	1	0.83	0.88
Vibration	8	1	0.72	0.7
Vibration	9	1	0.91	0.96
Vibration	10	1	1	1.02
Vibration	11	1	0.96	0.93
Vibration	12	1	1	1.03
	Group Mean	1	0.87	0.88
95% CI	Lower Bound	1	0.81	0.81
	Upper Bound	1	0.94	0.95
